# Supplementary material for: Effects of Outdoor and Household Air Pollution on Hand Grip Strength in a Longitudinal Study of Rural Beijing Adults
Source: Int J Environ Res Public Health. 2025 Aug 16;22(8):1283. doi: 10.3390/ijerph22081283 (PMC12386705; doi:10.3390/ijerph22081283)
Supplement: Supplementary file 1 [file ijerph-22-01283-s001.zip]

Archive with 1 entries (1 files):
- ijerph-3685345-supplementary.pdf
